# Supplementary material for: Identification of selective inhibitors of RET and comparison with current clinical candidates through development and validation of a robust screening cascade
Source: F1000Res. 2016 Aug 23;5:1005. Originally published 2016 May 26. [Version 2] doi: 10.12688/f1000research.8724.2 (PMC4937820; doi:10.12688/f1000research.8724.2)
Supplement: Datasets: selective inhibitors of RET and comparison with current clinical candidates through development and validation of a robust screening cascade — This dataset includes all the raw data behind the figures shown in this paper. Information about each file can be found in 'Description of raw data files'. [file f1000research-5-10203-s0000.tgz]

Archive with 1 entries (1 files):
- 407b742c-b65c-4554-8a7c-376ec6093f97_Raw_data.zip
